# Supplementary material for: Exploration of Challenges and Opportunities for Good Pharmacy Practices in Bangladesh: A Qualitative Study
Source: Pharmacy (Basel). 2025 Feb 13;13(1):26. doi: 10.3390/pharmacy13010026 (PMC11859208; doi:10.3390/pharmacy13010026)
Supplement: Supplementary file 1 [file pharmacy-13-00026-s001.zip]

Archive with 1 entries (1 files):
- pharmacy-3338719-supplementary.pdf
